# Supplementary material for: Suggestion of creatine as a new neurotransmitter by approaches ranging from chemical analysis and biochemistry to electrophysiology
Source: eLife. 2023 Dec 21;12:RP89317. doi: 10.7554/eLife.89317 (PMC10735228; doi:10.7554/eLife.89317)
Supplement: Figure 1—source data 1. [file elife-89317-fig1-data1.xlsx]

## Sheet: Figure 1B Glutamate
WT IgG	WT Syp	WT syp (RT)
4.37546	151.417	5.47657
1.68109	153.654	4.33487
1.49244	193.733	1.65909
2.788	172.189	2.849
2.997	155.256	0.884
1.722	171.302	2.737
1.977	199.827	2.68
2.88	185.627	0.775
3.062	160.302	2.613
4.555	167.807	1.134

## Sheet: Figure 1C GABA
WT IgG	WT Syp	WT syp (RT)
0.121	8.11	0.2
0.193	10.549	0.246
0.173	20.729	0.149
0.313	20.11	0.247
0.327	20.268	0.195
0.165	19.089	0.213
0.202	20.559	0.165
0.304	22.036	0.081
0.5	17.909	0.123
0.311	18.764	0.147

## Sheet: Figure 1D  Acetylcholine
WT IgG	WT Syp	WT syp (RT)
0.02	0.675	0.023
0.024	0.776	0.096
0.02	1.34	0.034
0.023	1.497	0.017
0.027	1.312	0.047
0.024	1.413	0.018
0.019	1.449	0.017
0.04	1.667	0
0.022	1.399	0.015
0.038	1.337	0.016

## Sheet: Figure 1E 5-HT 
WT IgG	WT Syp	WT syp (RT)
0	0.111	0.016
0	0.076	0.037
0	0.101	0
0	0.1	0.131
0	0.102	0
0	0.093	0
0	0.078	0
0	0.109	0
0	0.068	0
0	0.118	0

## Sheet: Figure 1F creatine
WT IgG	WT Syp	WT syp (RT)
0.958	4.179	1.042
0.362	2.007	0.643
0.675	1.397	0.25
0.488	2.995	0.627
0.44	2.48522	0.660007
0.132	2.473	0.708
0.227	3.777	0.152
0.194	3.15702	0.542
0.46	3.499	0.222
0.178046	3.17	0.67
0.37	3.962	0.237
0.488	7.838	0.133
0.571	3.462	0.328
0.918	3.549	0.232

## Sheet: Figure 1G Alanine
WT IgG	WT Syp	WT syp (RT)
26.593	22.703	35.975
2.841	2.089	2.873
1.542	2.705	2.478
2.437	5.347	10.54
4.544	2.868	3.553
0.82	4.655	2.019
0.945	4.414	4.134
2.066	2.375	1.534
1.84	2.827	1.636
2.027	1.219	2.458
