# Supplementary material for: Suggestion of creatine as a new neurotransmitter by approaches ranging from chemical analysis and biochemistry to electrophysiology
Source: eLife. 2023 Dec 21;12:RP89317. doi: 10.7554/eLife.89317 (PMC10735228; doi:10.7554/eLife.89317)
Supplement: Figure 1—figure supplement 1—source data 1. [file elife-89317-fig1-figsupp1-data1.xlsx]

## Sheet: Diameter of SV
51.5	48.55
49.35	51.5
46.35	49.35
41.25	46.35
47.5	41.25
40.9	47.5
45.95	40.9
42.35	45.95
45	42.35
52.6	45
47.75	52.6
45.95	47.75
54.5	45.95
46.15	54.5
52.45	46.15
52.15	52.45
48.05	52.15
47.3	48.05
53.7	47.3
42.4	53.7
41.8	42.4
44.75	41.8
46.45	44.75
46.9	46.45
45.7	46.9
42.55	45.7
51.4	42.55
45.4	51.4
43.55	45.4
38.2	43.55
39.85	38.2
37	39.85
41.15	37
38	41.15
38.25	38
46.7	38.25
44.6	46.7
50.8	44.6
43.2	50.8
41.7	43.2
40	41.7
40.4	40
34.2	40.4
41.5	34.2
51.65	41.5
46.15	51.65
45	46.15
37.2	45
34.85	37.2
32.7	34.85
30	32.7
32.9	30
36.2	32.9
36.05	36.2
32.95	36.05
29.75	32.95
27.7	29.75
33.65	27.7
31.25	33.65
48.1	31.25
36.1	48.1
35.05	36.1
49.9	35.05
41.3	49.9
43	41.3
28.3	43
41.25	28.3
38.2	41.25
41.4	38.2
36.7	41.4
42.35	36.7
41.3	42.35
48.6	41.3
	48.6
48.55	44.5
51.5	38.8
49.35	37.3
46.35	59
41.25	38.85
47.5
40.9
45.95
42.35
45
52.6
47.75
45.95
54.5
46.15
52.45
52.15
48.05
47.3
53.7
42.4
41.8
44.75
46.45
46.9
45.7
42.55
51.4
45.4
43.55
38.2
39.85
37
41.15
38
38.25
46.7
44.6
50.8
43.2
41.7
40
40.4
34.2
41.5
51.65
46.15
45
37.2
34.85
32.7
30
32.9
36.2
36.05
32.95
29.75
27.7
33.65
31.25
48.1
36.1
35.05
49.9
41.3
43
28.3
41.25
38.2
41.4
36.7
42.35
41.3
48.6
44.5
38.8
37.3
59
38.85
38.5
46.55
36.85
40.05
40.2
36.7
40.45
36.45
33.7
38.75
37.4
33.1
35.65
32.95
37.05
38
38.5
41.7
37.2
44.2
49.35
38.85
28.85
38.45
40.1
47.8
46.4
49.9
38.15
44.55
39.1
34.35
40.95
31.5
33.45
39.9
39.85
39.8
43.55
32.5
35.8
38.9
35.9
31.75
28.05
40
38.3
39.8
33.95
37.2
47.1
33.3
37.65
40.45
40.45
40.35
41.2
33.5
45.15
48.7
48.9
32.8
34.4
38.9
34.6
39.4
46.45
38.4
32.25
39.8
33.5
38.9
42.3
34.25
34.9
42.8
40.2
51
41.4
56.1
55.6
40.4
60.35
39.85
48.15
42.5
50.7
40.65
42.3
40.9
30.8
39.2
37.95
32.6
32.75
44.2
38.9
44.5
45.25
62.8
43.35
36.5
42.5
42.9
39.65
34.4
40.35
33
34.7
38.65
44.3
36.65
43
37.7
44.1
49.3
30.95
48.8
49.85
40.95
43.35
36.1
36.35
40.35
40.6
40.1
35.65
39.9
34.2
43
42.9
39.6
46.15
41.85
37.5
34.9
40.6
40.85
42.1
49.6
44.5
40.45
40.3
36.05
35.7
43.2
45.5
41.7
44.15
43.7
49.3
36.4
50.2
40.5
44.5
45.1
32.05
38.9
55.9
45.8
53.5
25.7
46.2
51
44
46.3
30.4
56.9
40.6
38
36.6
44.1
33.6
30.55
35.65
43.7
43.7
43.4
48.15
41.7
39
36.7
32.85
37.8
39.35
44.7
46
48.95
47
39.3
48.9
48.95
51.35
39.3
40.45
29.7
36.65
37.25
40.45
34.9
39.85
35.45
29.15
45.55
43.95
40.2
39.15
40.2
42.9
33.9
39.25
41.7
40.3
44.5
35.85
46.5
54.15
38.45
45.3
44.7
29.6
37.6
29.45
36.9
36.3
23.6
39.45
39.05
44.75
28.65
40.85
48.65
45.7
36.35
37.4
33.85
34.8
37.9
38.4
32.8
36.4
40.4
31.2
39.9
50.1
42.15
34.3
43.35
42.8
51
57.85
52.8
42.5
42.5
41.65
43.9
40.05
41.25
35.6
35.95
40.6
36
36.45
51
43.05
32.6
39.1
34.45
46.5
37.1
29.4
50.05
51.25
41.05
45.65
43.05
46.4
35.4
45.95
38.55
39.8
46.95
43.85
46.45
44.55
35.1
46.15
41.4
36.7
37.4
45.05
47.6
42.95
39.4
43.95
31.1
41.45
34.45
47.65
34.25
35.6
49.05
41.1
34.35
45.9
52.7
38.9
36.1
20.7
15.8
39.45
36.75
38.35
32.55
37.1
38
37.7
41.45
28.65
28.1
34.35
37.9
39.4
41.5
43.65
49.5
37.9
38.65
45.2
30.56
43.3
36.45
43.3
33.9
35.7
24.6
43.5
47.6
50.5
45.7
36.6
29.6
37.7
31.4
43.3
41.05
33.25
37.55
39.7
35.8
30.7
35.5
31.75
36.7
44.4
22.6
28.7
18.2
35.15
41.05
40.2
52.95
40.15
41.35
35.25
36.75
36.4
36.4
46.65
40
41.05
44.35
36
36.8
36.8
39.35
45.35
31.55
41.65
49.35
38.75
34.75
43.6
32
43.7
33.9
40
34.1
40.4
37.4
45.3
41.35
44.5
36.8
37.65
39.4
40.05
37.8
47.25
34
42.2
40.35
33.4
43.05
41.7
38.25
42.2
37.3
37.05
38.75
32.2
43.2
33.4
42.95
30.1
43.4
46.1
49.8
36.8
34.2
37.25
42.7
33.7
45.05
33
27.2
33
37.75
42.5
35.4
33.25
34.6
43.95
35.1
37.7
30.3
31.7
39.95
41.5
35.55
36.8
40.55
Diameter of SV	40.441
SD	6.39954
SEM	0.262577
