# Supplementary material for: Suggestion of creatine as a new neurotransmitter by approaches ranging from chemical analysis and biochemistry to electrophysiology
Source: eLife. 2023 Dec 21;12:RP89317. doi: 10.7554/eLife.89317 (PMC10735228; doi:10.7554/eLife.89317)
Supplement: Figure 1—figure supplement 1—source data 2. [file elife-89317-fig1-figsupp1-data2.zip]

Archive with 22 entries (21 files):
- Original figures/
- Original figures/CACNA1A Original.jpg
- Original figures/cathepsinB Original.jpg
- Original figures/EEA1 Original.jpg
- Original figures/GAPDH Original.jpg
- Original figures/Glu N1 Original.jpg
- Original figures/GluT4 Original.jpg
- Original figures/GM130 Original.jpg
- Original figures/golgi 97 Original.tif
- Original figures/H-ATPase Original.jpg
- Original figures/LC3B Original.jpg
- Original figures/MBP Original.tif
- Original figures/PSD95 Original.jpg
- Original figures/SNAP23 Original.jpg
- Original figures/SV2A original.jpg
- Original figures/SYB2 Original.jpg
- Original figures/Syp original.jpg
- Original figures/Syt original.jpg
- Original figures/VDAC Original.jpg
- Original figures/VGAT Original.jpg
- Original figures/VGlut1 Original.jpg
- Original figures/vGLUT2 Original.jpg
