# Supplementary material for: Suggestion of creatine as a new neurotransmitter by approaches ranging from chemical analysis and biochemistry to electrophysiology
Source: eLife. 2023 Dec 21;12:RP89317. doi: 10.7554/eLife.89317 (PMC10735228; doi:10.7554/eLife.89317)
Supplement: Figure 1—figure supplement 1—source data 3. [file elife-89317-fig1-figsupp1-data3.zip]

Archive with 22 entries (21 files):
- Labelled figures/
- Labelled figures/CACNA1A labelled.png
- Labelled figures/CathepsinB labelled.png
- Labelled figures/EEA1 labelled.png
- Labelled figures/GAPDH labelled.png
- Labelled figures/GluN1 labelled.png
- Labelled figures/GluT4 labelled.png
- Labelled figures/GM130 labelled.png
- Labelled figures/Golgin97 labelled.png
- Labelled figures/H-ATPase labelled.png
- Labelled figures/LC3B labelled.png
- Labelled figures/MBP labelled.png
- Labelled figures/PSD95 labelled.png
- Labelled figures/SNAP23 labelled.png
- Labelled figures/SV2A labelled.png
- Labelled figures/syb2 labelled.png
- Labelled figures/Syp labelled.png
- Labelled figures/syt labelled.png
- Labelled figures/VDAC labelled.png
- Labelled figures/VGAT labelled.png
- Labelled figures/VGlut1 labelled.png
- Labelled figures/VGlut2 labelled.png
