# Supplementary material for: Suggestion of creatine as a new neurotransmitter by approaches ranging from chemical analysis and biochemistry to electrophysiology
Source: eLife. 2023 Dec 21;12:RP89317. doi: 10.7554/eLife.89317 (PMC10735228; doi:10.7554/eLife.89317)
Supplement: Figure 1—figure supplement 2—source data 1. [file elife-89317-fig1-figsupp2-data1.xlsx]

## Sheet: A-Creatine
IgG	Syp	FCCP 20 μM	FCCP 50 μM	NIG 10 μM	NIG 20 μM
0.435987	0.972594	0.625801	0.590898	0.596492	0.950944
0.282427	1.06098	0.674453	0.527945	0.573342	0.378316
0.412065	1.02383	0.813745	0.469016	0.533216	0.437035
0.471483	0.942595	0.70586	0.496433	0.540932	0.449964

## Sheet: B-Glutamate
IgG	Syp	FCCP 20 μM	FCCP 50 μM	NIG 10 μM	NIG 20 μM
0.025828	1.19516	0.580324	0.914025	0.973309	0.467825
0.0157226	0.813679	0.628218	0.852201	0.755282	0.43195
0.0139111	1.20463	0.709964	0.773815	0.739774	0.434615
0.0128048	0.786596	0.809844	0.649918	0.607235	0.405579

## Sheet: C-GABA
IgG	Syp	FCCP 20 μM	FCCP 50 μM	NIG 10 μM	NIG 20 μM
0.0228291	0.819111	0.388487	0.54672	0.403858	0.295932
0.0256306	0.550348	0.408711	0.511507	0.400913	0.218255
0.0304359	1.20012	0.700554	0.455796	0.386487	0.280844
0.0375876	1.43053	0.71553	0.508313	0.332024	0.264832

## Sheet: D-Acetylcholine
IgG	Syp	FCCP 20 μM	FCCP 50 μM	NIG 10 μM	NIG 20 μM
0.00949081	0.97343	0.195892	0.299295	0.891307	0.603652
0.00431642	0.756568	0.273602	0.407671	0.744132	0.499852
0.0112835	1.25984	0.253812	0.363048	0.840119	0.658546
0.00965485	1.01017	0.193951	0.369362	0.745099	0.614551

## Sheet: E-5-HT 
IgG	Syp	FCCP 20 μM	FCCP 50 μM	NIG 10 μM	NIG 20 μM
0	0.808749	0	0	0	0
0	0.257427	0	0	0	0
0	0.92787	0.171661	0	0	0
0	2.00592	0	0	0.293606	0

## Sheet: F-Alanine
IgG	Syp	FCCP 20 μM	FCCP 50 μM	NIG 10 μM	NIG 20 μM
1.6889	0.461021	0.946381	1.25519	1.44524	0.524149
0.847985	1.93746	0.96781	1.31882	0.833065	1.51322
1.26817	0.946673	0.569859	1.21994	0.600135	2.05672
1.08089	0.644509	0.688554	1.33653	0.859714	5.82676
