# Supplementary material for: Suggestion of creatine as a new neurotransmitter by approaches ranging from chemical analysis and biochemistry to electrophysiology
Source: eLife. 2023 Dec 21;12:RP89317. doi: 10.7554/eLife.89317 (PMC10735228; doi:10.7554/eLife.89317)
Supplement: Figure 2—source data 1. [file elife-89317-fig2-data1.xlsx]

## Sheet: Figure 2C Creatine
WT IgG	WT Syp	6a8 KO IgG	6a8KO Syp
0.288352	2.62595	0.295129	0.9158
0.44	2.485	0.34	0.719
0.47319	2.40943	0.756995	1.45956
0.131752	2.47343	0.219019	0.559104
0.413	2.553	0.252	0.64
0.39732	2.60361	0.879988	0.634553
0.227	3.777	1.574	1.026
0.586	3.061	0.218	1.198
0.194	3.157	1.173	0.965
0.46	3.499	0.124	0.871
0.178	3.17	0.063	0.95
0.755	3.161	2.307	0.233
0.37	3.962	0.267	1.08
0.918	3.549	0.106	1.424

## Sheet: Figure 2D Glutamate
WT IgG	WT Syp	6a8 KO IgG	6a8KO Syp
2.069	120.473	2.192	143.53
4.376	151.473	3.859	128.51
3.479	150.313	9.312	187.592
1.681	153.669	3.104	119.928
5.047	117.859	2.781	102.227
2.733	126.941	12.152	202.547
1.485	193.733	25.67	159.455
3.253	152.111	3.683	151.46
2.788	172.189	5.256	162.421
2.997	155.256	1.484	147.93
1.722	171.302	3.426	153.494
3.046	143.986	2.76	135.835
1.977	199.827	2.85	146.835
4.555	167.807	1.7	178.213

## Sheet: Figure 2E GABA
WT IgG	WT Syp	6a8 KO IgG	6a8KO Syp
0.12	9.393	0.176	11.232
0.12	8.11	0.125	9.249
0.105	7.98	0.233	16.146
0.193	10.549	0.158	10.37
0.376	9.552	0.204	10.541
0.223	9.015	0.382	10.583
0.173	20.729	0.507	11.774
0.328	15.136	0.238	11.591
0.313	20.11	0.55	14.658
0.327	20.268	0.199	12.553
0.165	19.089	0.382	13.325
0.283	13.755	0.322	16.262
0.202	20.559	0.338	14.894
0.5	17.909	0.241	21.387

## Sheet: Figure 2F  Acetylcholine
WT IgG	WT Syp	6a8 KO IgG	6a8KO Syp
0.018	0.819	0.023	1.162
0.02	0.675	0.02	0.88
0.019	0.644	0.02	1.247
0.024	0.776	0.036	0.648
0.026	0.809	0.068	1.297
0.047	0.629	0.067	0.776
0.02	1.34	0.026	1.453
0.025	1.035	0.024	1.125
0.023	1.497	0.022	1.402
0.027	1.312	0.025	1.198
0.024	1.413	0.028	1.561
0.023	1.005	0.036	1.16
0.019	1.449	0.017	1.44
0.038	1.337	0.025	1.473

## Sheet: Figure 2G 5-HT 
WT IgG	WT Syp	6a8 KO IgG	6a8KO Syp
0	0.082	0	0.061
0	0.12	0.004	0.051
0	0.054	0	0.091
0	0.076	0	0.04
0	0.057	0	0.048
0	0.036	0.029	0.071
0	0.101	0	0.078
0	0.076	0	0.078
0	0.109	0	0.084
0	0.102	0	0.083
0	0.093	0	0.086
0	0.079	0	0.074
0	0.078	0	0.072
0	0.068	0	0.085

## Sheet: Figure 2H Alanine
WT IgG	WT Syp	6a8 KO IgG	6a8KO Syp
13.11	10.677	8.574	10.35
26.593	22.703	19.665	7.981
16.217	12.827	43.173	33.405
2.841	2.089	2.82	1.677
11.356	1.457	4.878	3.987
3.522	2.564	24.601	1.919
1.542	2.705	71.864	3.6
3.881	2.925	9.348	23.144
2.437	5.347	2.207	8.433
4.544	2.868	0.7	15.801
0.82	4.655	4.655	2.732
2.666	1.909	4.804	4.824
0.945	4.414	1.99	2.883
1.84	2.827	1.289	1.807
