# Supplementary material for: Suggestion of creatine as a new neurotransmitter by approaches ranging from chemical analysis and biochemistry to electrophysiology
Source: eLife. 2023 Dec 21;12:RP89317. doi: 10.7554/eLife.89317 (PMC10735228; doi:10.7554/eLife.89317)
Supplement: Figure 2—figure supplement 1—source data 1. [file elife-89317-fig2-figsupp1-data1.zip]

Archive with 4 entries (3 files):
- Figure 2-figure supplement 1-source data 1/
- Figure 2-figure supplement 1-source data 1/Figure 2-Figure Supplement1A Slc6a8 original.Tif
- Figure 2-figure supplement 1-source data 1/Figure 2-Figure Supplement1B gapdh original.Tif
- Figure 2-figure supplement 1-source data 1/Figure 2-Figure Supplement1B Slc6a8 original.Tif
