# Supplementary material for: Suggestion of creatine as a new neurotransmitter by approaches ranging from chemical analysis and biochemistry to electrophysiology
Source: eLife. 2023 Dec 21;12:RP89317. doi: 10.7554/eLife.89317 (PMC10735228; doi:10.7554/eLife.89317)
Supplement: Figure 2—figure supplement 1—source data 3. [file elife-89317-fig2-figsupp1-data3.xlsx]

## Sheet: C-relative mRNA expression 
data for figure C
Slc6a8+/Y	Slc6a8-/Y
1	0
1.54399	0
0.720297	0
0.844789	0
original data for figure C
2021-11-08
				No. animal	Cycle
V	SYBR	6a8	Unkn	WT	32.21
A02	SYBR	6a8	Unkn	WT	32.81
A03	SYBR	6a8	Unkn	WT	32.84
A04	SYBR	6a8	Unkn	TM	N/A
A05	SYBR	6a8	Unkn	TM	N/A
A06	SYBR	6a8	Unkn	TM	N/A
A07	SYBR	gapdh	Unkn	WT	18.38
A08	SYBR	gapdh	Unkn	WT	18.44
A09	SYBR	gapdh	Unkn	WT	18.4
A10	SYBR	gapdh	Unkn	TM	18.64
A11	SYBR	gapdh	Unkn	TM	18.57
A12	SYBR	gapdh	Unkn	TM	18.48
2021-11-09
				No. animal	Cycle
B01	SYBR	6a8	Unkn	302WT	30.91
B02	SYBR	6a8	Unkn	302WT	30.99
B03	SYBR	6a8	Unkn	302WT	31.08
B04	SYBR	6a8	Unkn	301TM	N/A
B05	SYBR	6a8	Unkn	301TM	N/A
B06	SYBR	6a8	Unkn	301TM	N/A
B07	SYBR	gapdh	Unkn	302WT	17.31
B08	SYBR	gapdh	Unkn	302WT	17.42
B09	SYBR	gapdh	Unkn	302WT	17.49
B10	SYBR	gapdh	Unkn	301TM	17.94
B11	SYBR	gapdh	Unkn	301TM	17.89
B12	SYBR	gapdh	Unkn	301TM	17.98
C01	SYBR	6a8	Unkn	320WT	32.1
C02	SYBR	6a8	Unkn	320WT	32.12
C03	SYBR	6a8	Unkn	320WT	32.12
C04	SYBR	6a8	Unkn	313TM	N/A
C05	SYBR	6a8	Unkn	313TM	N/A
C06	SYBR	6a8	Unkn	313TM	N/A
C07	SYBR	gapdh	Unkn	320WT	17.32
C08	SYBR	gapdh	Unkn	320WT	17.44
C09	SYBR	gapdh	Unkn	320WT	17.52
C10	SYBR	gapdh	Unkn	313TM	17.91
C11	SYBR	gapdh	Unkn	313TM	17.92
C12	SYBR	gapdh	Unkn	313TM	17.98
D01	SYBR	6a8	Unkn	314WT	31.67
D02	SYBR	6a8	Unkn	314WT	31.81
D03	SYBR	6a8	Unkn	314WT	31.88
D04	SYBR	6a8	Unkn	332TM	N/A
D05	SYBR	6a8	Unkn	332TM	N/A
D06	SYBR	6a8	Unkn	332TM	N/A
D07	SYBR	gapdh	Unkn	314WT	17.28
D08	SYBR	gapdh	Unkn	314WT	17.32
D09	SYBR	gapdh	Unkn	314WT	17.39
D10	SYBR	gapdh	Unkn	332TM	17.62
D11	SYBR	gapdh	Unkn	332TM	17.65
D12	SYBR	gapdh	Unkn	332TM	17.67

## Sheet: D-relative mRNA expression
data for figure D
Slc6a8+/+	Slc6a8+/-	Slc6a8-/-
0.691757	0.187072	0.007858
0.93627	0.308855	0
1.24977	0.1807	0
1.23542	0.319746	0
original data for figure D
Date 2021/10/14
				No. animal	Cycle
E01	SYBR	6a8-1	Unkn	246	31.64
E02	SYBR	6a8-1	Unkn	246	31.8
E03	SYBR	6a8-1	Unkn	246	31.94
E04	SYBR	6a8-1	Unkn	247	33.39
E05	SYBR	6a8-1	Unkn	247	34.1
E06	SYBR	6a8-1	Unkn	247	33.48
E07	SYBR	6a8-1	Unkn		38.32
E08	SYBR	6a8-1	Unkn		39.41
E09	SYBR	6a8-1	Unkn		38.3
F01	SYBR	gapdh-6	Unkn	246	18.34
F02	SYBR	gapdh-6	Unkn	246	18.19
F03	SYBR	gapdh-6	Unkn	246	18.21
F04	SYBR	gapdh-6	Unkn	247	18.29
F05	SYBR	gapdh-6	Unkn	247	18.23
F06	SYBR	gapdh-6	Unkn	247	18.15
F07	SYBR	gapdh-6	Unkn		18.57
F08	SYBR	gapdh-6	Unkn		18.71
F09	SYBR	gapdh-6	Unkn		18.73
Date 2021/11/10
				No. animal	Cycle
A01	SYBR	6a8	Unkn	390WT	30.44
A02	SYBR	6a8	Unkn	390WT	31.08
A03	SYBR	6a8	Unkn	390WT	31.13
A04	SYBR	6a8	Unkn	395HT	32.14
A05	SYBR	6a8	Unkn	395HT	32.23
A06	SYBR	6a8	Unkn	395HT	32.29
A07	SYBR	6a8	Unkn	397TM	N/A
A08	SYBR	6a8	Unkn	397TM	N/A
A09	SYBR	6a8	Unkn	397TM	N/A
B01	SYBR	6a8	Unkn	401WT	30.04
B02	SYBR	6a8	Unkn	401WT	29.97
B03	SYBR	6a8	Unkn	401WT	30.06
B04	SYBR	6a8	Unkn	402HT	33
B05	SYBR	6a8	Unkn	402HT	32.97
B06	SYBR	6a8	Unkn	402HT	32.82
B07	SYBR	6a8	Unkn	410TM	N/A
B08	SYBR	6a8	Unkn	410TM	N/A
B09	SYBR	6a8	Unkn	410TM	N/A
C01	SYBR	6a8	Unkn	403WT	30.22
C02	SYBR	6a8	Unkn	403WT	30.16
C03	SYBR	6a8	Unkn	403WT	30.18
C04	SYBR	6a8	Unkn	412HT	32.12
C05	SYBR	6a8	Unkn	412HT	32.16
C06	SYBR	6a8	Unkn	412HT	32.03
C07	SYBR	6a8	Unkn	413TM	N/A
C08	SYBR	6a8	Unkn	413TM	N/A
C09	SYBR	6a8	Unkn	413TM	N/A
D01	SYBR	gapdh	Unkn	390WT	17.8
D02	SYBR	gapdh	Unkn	390WT	17.79
D03	SYBR	gapdh	Unkn	390WT	17.73
D04	SYBR	gapdh	Unkn	395HT	17.54
D05	SYBR	gapdh	Unkn	395HT	17.52
D06	SYBR	gapdh	Unkn	395HT	17.47
D07	SYBR	gapdh	Unkn	397TM	17.33
D08	SYBR	gapdh	Unkn	397TM	17.38
D09	SYBR	gapdh	Unkn	397TM	17.31
E01	SYBR	gapdh	Unkn	401WT	17.41
E02	SYBR	gapdh	Unkn	401WT	17.29
E03	SYBR	gapdh	Unkn	401WT	17.29
E04	SYBR	gapdh	Unkn	402HT	17.48
E05	SYBR	gapdh	Unkn	402HT	17.45
E06	SYBR	gapdh	Unkn	402HT	17.41
E07	SYBR	gapdh	Unkn	410TM	17.55
E08	SYBR	gapdh	Unkn	410TM	17.55
E09	SYBR	gapdh	Unkn	410TM	17.64
F01	SYBR	gapdh	Unkn	403WT	17.58
F02	SYBR	gapdh	Unkn	403WT	17.44
F03	SYBR	gapdh	Unkn	403WT	17.41
F04	SYBR	gapdh	Unkn	412HT	17.52
F05	SYBR	gapdh	Unkn	412HT	17.48
F06	SYBR	gapdh	Unkn	412HT	17.33
F07	SYBR	gapdh	Unkn	413TM	16.9
F08	SYBR	gapdh	Unkn	413TM	17.12
F09	SYBR	gapdh	Unkn	413TM	17.14
