# Supplementary material for: Suggestion of creatine as a new neurotransmitter by approaches ranging from chemical analysis and biochemistry to electrophysiology
Source: eLife. 2023 Dec 21;12:RP89317. doi: 10.7554/eLife.89317 (PMC10735228; doi:10.7554/eLife.89317)
Supplement: Figure 2—figure supplement 2—source data 1. [file elife-89317-fig2-figsupp2-data1.xlsx]

## Sheet: A-Male brain weight (g)
Slc6a8+/Y	Slc6a8-/Y
0.427	0.4395
0.427	0.444
0.426	0.517
0.48	0.47
0.45	0.41

## Sheet: B-Male body weight (g)
Slc6a8+/Y	Slc6a8-/Y
23.7	18.4
29.2	20.3
22.3	19.8
21.2	17.8
31.7	20.3

## Sheet: C-Female brain weight (g)
Slc6a8+/+	Slc6a8+/-	Slc6a8-/-
0.44	0.4518	0.4467
0.43	0.4373	0.4407
0.4507	0.4952	0.4587
0.4723	0.42	0.41
0.4945	0.44	0.42

## Sheet: D-Female body weight (g)
Slc6a8+/+	Slc6a8+/-	Slc6a8-/-
20	21	16.2
20.4	18.9	16
21.1	20.2	15.8
22.2	17.9	14.3
22.6	17.1	14.8
