# Supplementary material for: Suggestion of creatine as a new neurotransmitter by approaches ranging from chemical analysis and biochemistry to electrophysiology
Source: eLife. 2023 Dec 21;12:RP89317. doi: 10.7554/eLife.89317 (PMC10735228; doi:10.7554/eLife.89317)
Supplement: Figure 2—figure supplement 4—source data 2. [file elife-89317-fig2-figsupp4-data2.zip]

Archive with 5 entries (4 files):
- Figure 2-figure supplement 4-source data 2/
- Figure 2-figure supplement 4-source data 2/Figure 2-Figure Supplement 4A-H-ATPase labelled.jpg
- Figure 2-figure supplement 4-source data 2/Figure 2-Figure Supplement 4A-PSD95 labelled.jpg
- Figure 2-figure supplement 4-source data 2/Figure 2-Figure Supplement 4A-Syp labelled.jpg
- Figure 2-figure supplement 4-source data 2/Figure 2-Figure Supplement 4A-syt labelled.jpg
