# Supplementary material for: Suggestion of creatine as a new neurotransmitter by approaches ranging from chemical analysis and biochemistry to electrophysiology
Source: eLife. 2023 Dec 21;12:RP89317. doi: 10.7554/eLife.89317 (PMC10735228; doi:10.7554/eLife.89317)
Supplement: Figure 2—figure supplement 4—source data 3. [file elife-89317-fig2-figsupp4-data3.xlsx]

## Sheet: B-Glutamate
WT IgG	WT Syp	6a8 KO IgG	6a8KO Syp
24100000	422000000	12800000	164000000
11800000	323000000	21600000	547000000
24000000	856000000	45600000	1190000000
88000000	769000000	73600000	627000000
20500000	922000000	26500000	928000000
30600000	692000000	30100000	2410000000
86400000	2260000000	52400000	1080000000
40000000	1190000000	41400000	790000000

## Sheet: C-GABA
WT IgG	WT Syp	6a8 KO IgG	6a8KO Syp
5980000	27800000	1250000	14300000
0	25700000	2600000	35900000
8020000	81000000	4930000	98000000
4930000	71900000	4000000	47100000
0	61900000	7130000	55200000
0	43300000	16800000	66500000
11000000	73000000	5530000	46200000
9460000	32900000	6270000	59400000

## Sheet: D-Acetylcholine
WT IgG	WT Syp	6a8 KO IgG	6a8KO Syp
0	53300000	0	23300000
0	45200000	0	65800000
0	73100000	0	92300000
0	65900000	0	36800000
0	38100000	0	60300000
0	31700000	0	56400000
0	38800000	0	36000000
0	58000000	0	23800000

## Sheet: E-Alanine
WT IgG	WT Syp	6a8 KO IgG	6a8KO Syp
25900000	28900000	14900000	17700000
18300000	8370000	19800000	34200000
31700000	31800000	37500000	47000000
77600000	44300000	31600000	57300000
17500000	24900000	33600000	71300000
27100000	218000000	167000000	77000000
68800000	97500000	44000000	34200000
64200000	56400000	47100000	40000000

## Sheet: G-Creatine
WT IgG	WT Syp	6a8 KO IgG	6a8KO Syp
11800000	24300000	3230000	4320000
4120000	16900000	2920000	9320000
13400000	105000000	10800000	47300000
38600000	87000000	12700000	21200000
21600000	191000000	9500000	28600000
8640000	50500000	26000000	51900000
48500000	132000000	15000000	33200000
24800000	76700000	35100000	49800000
