# Supplementary material for: Suggestion of creatine as a new neurotransmitter by approaches ranging from chemical analysis and biochemistry to electrophysiology
Source: eLife. 2023 Dec 21;12:RP89317. doi: 10.7554/eLife.89317 (PMC10735228; doi:10.7554/eLife.89317)
Supplement: Figure 3—source data 1. [file elife-89317-fig3-data1.xlsx]

## Sheet: Figure 3B-Creatine
AGAT+/+ IgG	AGAT+/+ Syp	AGAT+/- IgG	AGAT+/- Syp	AGAT-/- IgG	AGAT-/- Syp
0.575	4.437	0.506	4.558	0.145	0.965
0.482	3.564	0.602	3.359	0.17	0.798
0.12	4.182	0.181	2.966	0.131	0.543
0.393	3.188	0.15	2.959	0.113	0.554
0.288	3.459	0.309	2.74	0.108	0.575
0.567865	2.85827	0.631229	3.13574	0.142916	0.61507
0.283565	2.99	0.26	2.72	0.13	0.64
0.512732	3.22015	0.292496	3.27624	0.439798	0.72458
0.54	3.83	0.56	3.19	0.15	1.32
0.798696	3.30782	0.214948	3.13607	0.164596	0.820958

## Sheet: Figure 3C-Glutamate
AGAT+/+ IgG	AGAT+/+Syp	AGAT+/- IgG	AGAT+/- Syp	AGAT-/- IgG	AGAT-/- Syp
2.904	223.81	3.345	195.566	3.651	187.902
1.821	123.215	2.627	131.476	3.436	176.849
1.101	252.955	1.567	204.357	1.068	106.581
1.102	108.563	1.319	112.393	1.478	93.254
2.365	131.542	2.796	126.471	2.258	113.773
3.72798	180.273	4.0949	198.17	2.14233	168.519
3.23446	127.951	0.0125166	84.4962	1.4421	106.858
2.17961	146.205	2.66707	112.335	3.15465	105.8
2.34742	106.912	1.56799	156.837	1.47924	139.007
3.09798	125.303	2.20253	149.37	2.25367	151.26

## Sheet: Figure 3D-GABA
AGAT+/+ IgG	AGAT+/+Syp	AGAT+/- IgG	AGAT+/- Syp	AGAT-/- IgG	AGAT-/- Syp
0.22	8.645	0.221	8.198	0.183	5.778
0.322	8.478	0.249	8.067	0.187	7.056
0.306	23.474	0.162	14.992	0.192	13.377
0.177	18.006	0.234	10.926	0.243	12.063
0.326	20.667	0.265	9.866	0.23	12.975
0.24038	12.7127	0.482623	15.4985	0.127087	7.62356
0.122422	15.525	0.247423	15.739	0.255308	10.9587
0.459909	19.5164	0.276143	13.4961	0.467283	10.8862
0.466232	19.3327	0.39924	18.0953	0.448348	13.0529
0.856554	14.8776	0.341361	19.8846	0.295373	16.8848

## Sheet: Figure 3E-Acetylcholine
AGAT+/+ IgG	AGAT+/+Syp	AGAT+/- IgG	AGAT+/- Syp	AGAT-/- IgG	AGAT-/- Syp
0.041	2.467	0.034	1.992	0.029	0.913
0.017	0.979	0.021	0.796	0.039	1.719
0.006	1.239	0.006	0.975	0.006	1.329
0.01	1.071	0.008	0.869	0.007	0.955
0.017	0.964	0.014	0.713	0.009	1.296
0.0167296	1.42076	0.0249384	1.98602	0.0125187	1.42748
0.00642537	2.99937	0.0158017	1.54233	0.0269287	2.30217
0.034344	1.71263	0.0146378	1.89593	0.0205137	1.74946
0.0254555	1.63635	0.0476702	2.36849	0.00961192	2.09994
0.0190507	1.50321	0.0165458	2.08271	0.0196883	1.9882

## Sheet: Figure 3F 5-HT 
AGAT+/+ IgG	AGAT+/+Syp	AGAT+/- IgG	AGAT+/- Syp	AGAT-/- IgG	AGAT-/- Syp
0	0.101	0	0.104	0	0.059
0	0.059	0	0.056	0	0.074
0	0.056	0	0.03	0	0.013
0	0	0	0	0	0
0	0	0	0	0	0
0	0.0408888	0	0.0547154	0	0.0506386
0	0.049802	0	0.0531408	0	0.0511462
0	0.0799167	0	0.058109	0	0.0610919
0	0.132853	0	0.0748804	0.0216796	0.15863
0	0.0919634	0	0.107532	0	0.0823033

## Sheet: Figure 3G Alanine
AGAT+/+ IgG	AGAT+/+Syp	AGAT+/- IgG	AGAT+/- Syp	AGAT-/- IgG	AGAT-/- Syp
1.58	4.155	1.207	2.757	3.394	7.287
2.28151	2.47952	2.97126	3.4678	3.829	1.993
2.28	4.98	2.09	2.84	1.01	1.01
2.37	4.45	6.97	1.96	2.55	2.17
4.84	4.66	1.68	2.93	2.89	2.34
12.8222	7.0242	13.2438	7.88097	4.89133	11.6297
