# Supplementary material for: Suggestion of creatine as a new neurotransmitter by approaches ranging from chemical analysis and biochemistry to electrophysiology
Source: eLife. 2023 Dec 21;12:RP89317. doi: 10.7554/eLife.89317 (PMC10735228; doi:10.7554/eLife.89317)
Supplement: Figure 3—figure supplement 1—source data 2. [file elife-89317-fig3-figsupp1-data2.zip]

Archive with 3 entries (2 files):
- Figure 3-figure supplement 1-source data 2/
- Figure 3-figure supplement 1-source data 2/Agat labelled.tif
- Figure 3-figure supplement 1-source data 2/Gapdh labelled.tif
