# Supplementary material for: Suggestion of creatine as a new neurotransmitter by approaches ranging from chemical analysis and biochemistry to electrophysiology
Source: eLife. 2023 Dec 21;12:RP89317. doi: 10.7554/eLife.89317 (PMC10735228; doi:10.7554/eLife.89317)
Supplement: Figure 3—figure supplement 1—source data 3. [file elife-89317-fig3-figsupp1-data3.xlsx]

## Sheet: Sheet1
Agat+/+	Agat+/-	Agat-/-
0.942131	0.377356	0.003066
0.933464	0.357001	0.001484
1.12298	0.420643	0.002914
1.01209	0.20222	0.004594
Original data
				No. animals	Cycles
C01	SYBR	gatm	Unkn	wt371	22.53
C02	SYBR	gatm	Unkn	wt371	22.4
C03	SYBR	gatm	Unkn	wt371	22.37
C04	SYBR	gatm	Unkn	ht372	23.94
C05	SYBR	gatm	Unkn	ht372	23.93
C06	SYBR	gatm	Unkn	ht372	23.81
C07	SYBR	gatm	Unkn	tm373	31.18
C08	SYBR	gatm	Unkn	tm373	30.88
C09	SYBR	gatm	Unkn	tm373	31.13
D01	SYBR	gatm	Unkn	wt389	22.2
D02	SYBR	gatm	Unkn	wt389	22.19
D03	SYBR	gatm	Unkn	wt389	22.15
D04	SYBR	gatm	Unkn	ht387	24.21
D05	SYBR	gatm	Unkn	ht387	24.28
D06	SYBR	gatm	Unkn	ht387	24.24
D07	SYBR	gatm	Unkn	tm388	32.1
D08	SYBR	gatm	Unkn	tm388	31.94
D09	SYBR	gatm	Unkn	tm388	31.9
E01	SYBR	gatm	Unkn	wt396	22.23
E02	SYBR	gatm	Unkn	wt396	22.21
E03	SYBR	gatm	Unkn	wt396	22.19
E04	SYBR	gatm	Unkn	ht394	23.93
E05	SYBR	gatm	Unkn	ht394	23.89
E06	SYBR	gatm	Unkn	ht394	23.85
E07	SYBR	gatm	Unkn	tm393	31.51
E08	SYBR	gatm	Unkn	tm393	31.14
E09	SYBR	gatm	Unkn	tm393	31.21
F01	SYBR	gapdh	Unkn	wt371	16.92
F02	SYBR	gapdh	Unkn	wt371	16.68
F03	SYBR	gapdh	Unkn	wt371	16.57
F04	SYBR	gapdh	Unkn	ht372	16.95
F05	SYBR	gapdh	Unkn	ht372	16.94
F06	SYBR	gapdh	Unkn	ht372	16.7
F07	SYBR	gapdh	Unkn	tm373	17.03
F08	SYBR	gapdh	Unkn	tm373	17.13
F09	SYBR	gapdh	Unkn	tm373	17.11
G01	SYBR	gapdh	Unkn	wt389	16.59
G02	SYBR	gapdh	Unkn	wt389	16.38
G03	SYBR	gapdh	Unkn	wt389	16.4
G04	SYBR	gapdh	Unkn	ht387	17.18
G05	SYBR	gapdh	Unkn	ht387	17.17
G06	SYBR	gapdh	Unkn	ht387	17.05
G07	SYBR	gapdh	Unkn	tm388	16.85
G08	SYBR	gapdh	Unkn	tm388	17.01
G09	SYBR	gapdh	Unkn	tm388	17.02
H01	SYBR	gapdh	Unkn	wt396	16.8
H02	SYBR	gapdh	Unkn	wt396	16.69
H03	SYBR	gapdh	Unkn	wt396	16.77
H04	SYBR	gapdh	Unkn	ht394	17.02
H05	SYBR	gapdh	Unkn	ht394	17.01
H06	SYBR	gapdh	Unkn	ht394	17.02
H07	SYBR	gapdh	Unkn	tm393	17.22
H08	SYBR	gapdh	Unkn	tm393	17.24
H09	SYBR	gapdh	Unkn	tm393	17.26
A01	SYBR	gatm	Unkn	wt238	24.04
A02	SYBR	gatm	Unkn	wt238	24.06
A03	SYBR	gatm	Unkn	wt238	24.01
A04	SYBR	gatm	Unkn	ht223	27.23
A05	SYBR	gatm	Unkn	ht223	27.38
A06	SYBR	gatm	Unkn	ht223	27.28
A07	SYBR	gatm	Unkn	tm224	32.3
A08	SYBR	gatm	Unkn	tm224	32.13
A09	SYBR	gatm	Unkn	tm224	32.21
A10	SYBR	gatm	Unkn	act10	25.39
A11	SYBR	gatm	Unkn	act10	25.34
A12	SYBR	gatm	Unkn	act10	25.29
B01	SYBR	gapdh	Unkn	wt238	18.52
B02	SYBR	gapdh	Unkn	wt238	18.39
B03	SYBR	gapdh	Unkn	wt238	18.38
B04	SYBR	gapdh	Unkn	ht223	19.46
B05	SYBR	gapdh	Unkn	ht223	19.4
B06	SYBR	gapdh	Unkn	ht223	19.24
B07	SYBR	gapdh	Unkn	tm224	18.75
B08	SYBR	gapdh	Unkn	tm224	18.84
B09	SYBR	gapdh	Unkn	tm224	18.88
B10	SYBR	gapdh	Unkn	act10	19.46
B11	SYBR	gapdh	Unkn	act10	19.41
B12	SYBR	gapdh	Unkn	act10	19.5
