# Supplementary material for: Suggestion of creatine as a new neurotransmitter by approaches ranging from chemical analysis and biochemistry to electrophysiology
Source: eLife. 2023 Dec 21;12:RP89317. doi: 10.7554/eLife.89317 (PMC10735228; doi:10.7554/eLife.89317)
Supplement: Figure 3—figure supplement 2—source data 1. [file elife-89317-fig3-figsupp2-data1.xlsx]

## Sheet: A-Agat Male Brain Weight (g)
Agat+/+	Agat+/-	Agat-/-
0.46	0.45	0.37
0.47	0.46	0.43
0.45	0.44	0.44
0.46	0.49	0.43
0.46	0.43	0.45

## Sheet: B-Agat Male Body Weight (g)
Agat+/+	Agat+/-	Agat-/-
26.6	23.1	19.3
24.9	24.7	18.8
26.9	22.1	13.7
24.9	23.7	20
26.4	22.2	22.2
