# Supplementary material for: Suggestion of creatine as a new neurotransmitter by approaches ranging from chemical analysis and biochemistry to electrophysiology
Source: eLife. 2023 Dec 21;12:RP89317. doi: 10.7554/eLife.89317 (PMC10735228; doi:10.7554/eLife.89317)
Supplement: Figure 3—figure supplement 3—source data 1. [file elife-89317-fig3-figsupp3-data1.zip]

Archive with 4 entries (3 files):
- Figure 3-figure supplement 3-source data 1/
- Figure 3-figure supplement 3-source data 1/H-ATPase original.jpg
- Figure 3-figure supplement 3-source data 1/Syp original.jpg
- Figure 3-figure supplement 3-source data 1/syt original.jpg
