# Supplementary material for: Suggestion of creatine as a new neurotransmitter by approaches ranging from chemical analysis and biochemistry to electrophysiology
Source: eLife. 2023 Dec 21;12:RP89317. doi: 10.7554/eLife.89317 (PMC10735228; doi:10.7554/eLife.89317)
Supplement: Figure 3—figure supplement 3—source data 3. [file elife-89317-fig3-figsupp3-data3.xlsx]

## Sheet: B-Normal grey scale of Syp
AGAT+/+ Input	AGAT+/- Input	AGAT-/- Input	AGAT+/+ Syp	AGAT+/- Input	AGAT-/- Syp
1	0.68	0.66	0.42	0.28	0.36
1	1.03	1.02	0.63	0.63	0.64
0.78	0.62	0.66	0.42	0.34	0.43
0.93	1.02	0.96	0.68	0.74	0.65
1	1.2	1.23	0.8	0.97	0.9
1	1.11	0.94	0.78	0.71	0.67
1	0.92	0.98	0.53	0.66	0.65
1	0.75	1.05	0.49	0.56	0.6
1	0.82	0.69	0.52	0.4	0.5
1	1.09	0.82	0.54	0.57	0.48
1	1.13	0.86	0.52	0.61	0.47
1	1.11	0.62	0.7	0.48	0.48
1	0.92	0.81	0.54	0.63	0.4
1	0.91	0.78	0.63	0.67	0.43
1	1.11	1.22	0.68	0.44	0.39
1	1.06	0.95	0.79	0.52	0.78
1	0.92	0.97	0.63	0.53	0.66
1	0.94	1.11	0.61	0.59	0.79
1	1.14	1.11	1.08	1.11	1.02
1	0.89	1.17	0.78	0.93	0.56

## Sheet: C-Normal grey scale of Syt
AGAT+/+ Input	AGAT+/- Input	AGAT-/- Input	AGAT+/+ Syp	AGAT+/- Input	AGAT-/- Syp
1	0.91	1.04	0.89	0.63	0.76
1	0.88	1.06	0.86	0.73	0.81
1.04	0.85	1.02	0.89	0.64	0.94
0.98	0.92	1.09	0.84	0.8	0.84
1	1.52	1.29	1.14	1.38	1.57
1	1.44	1.48	0.84	1.2	1.41
1	0.75	0.63	0.77	0.6	0.72
1	1.23	1.05	0.97	0.96	0.72
1	1.16	1.3	0.74	1.2	0.95
1	1	1.05	1.09	1.04	0.8
1	1.07	0.66	0.76	0.67	0.48
1	1	0.92	0.65	0.76	0.61
1	0.98	0.8	0.65	0.83	0.56
1	0.98	0.79	0.81	1.09	0.61
1	1.09	0.84	0.9	0.9	0.74
1	0.87	0.87	0.76	1	0.59
1	1.13	1.01	0.97	0.77	0.91
1	0.99	1.06	1.07	1.36	1.08
1	0.85	0.76	0.98	0.79	0.72
1	0.96	0.96	1.04	0.8	0.8

## Sheet: D-Normal grey scale of H-ATPase
AGAT+/+ Input	AGAT+/- Input	AGAT-/- Input	AGAT+/+ Syp	AGAT+/- Input	AGAT-/- Syp
1	0.85	1.18	1.11	0.93	1.12
0.98	1.03	1.07	1.22	0.92	1.12
1	1.24	1.05	1.1	1.03	1.09
1	1.48	1.43	1.31	1.23	1.3
1	1.05	0.81	1.08	1.03	1.72
1	1.09	0.62	0.93	1.55	1.78
1	0.97	0.95	1.03	1.09	0.9
1	1.56	1.18	1.28	1.14	1.05
1	1.26	0.9	0.96	1.31	0.76
1	0.99	0.84	1.23	1.73	1.64
1	1.25	1.15	1.16	1.51	0.86
1	0.88	0.52	0.81	0.92	0.71
1	0.89	0.84	1.51	1.65	1.2
1	1.04	0.86	0.93	0.83	0.49
1	0.9	1.01	0.8	0.9	0.74
1	1.24	1.21	0.93	1.24	0.96
1	0.88	0.85	1.11	0.96	1.08
1	0.95	0.78	1.12	1.11	1.28
0.96	0.84	1	1.27	1.09	1.38
1	0.87	1.08	1.31	1.07	1.05
