# Supplementary material for: Suggestion of creatine as a new neurotransmitter by approaches ranging from chemical analysis and biochemistry to electrophysiology
Source: eLife. 2023 Dec 21;12:RP89317. doi: 10.7554/eLife.89317 (PMC10735228; doi:10.7554/eLife.89317)
Supplement: Figure 5—source data 1. [file elife-89317-fig5-data1.xlsx]

## Sheet: Figure 5B Glutamate
slc6a8+/Y Control	slc6a8+/Y 70 mM K+	slc6a8+/Y wash	slc6a8-/Y Control	slc6a8-/Y 70 mM K+	slc6a8-/Y wash
0.02	0.67	0.02	0.01	0.33	0.01
0.0376	0.555	0.012	0.01	0.53	0.01
0.0186	0.354	0.083	0.01	0.23	0.01
0.0272685	0.290215	0.0175298	0.0106152	0.116865	0.00954398
0.038955	0.64081	0.0126604	0.0175298	0.651523	0.0116865
0.00837533	0.321379	0.0477199	0.0133	0.491	0.0159
0.0209	0.556	0.0197	0.012	0.564	0.016

## Sheet: Figure 5C GABA
slc6a8+/Y Control	slc6a8+/Y 70 mM K+	slc6a8+/Y wash	slc6a8-/Y Control	slc6a8-/Y 70 mM K+	slc6a8-/Y wash
0.03	0.53	0.04	0.0099	0.254	0.0144
0.05	0.15	0.05	0.0063	0.188	0.0017
0.0411664	0.218608	0.0269711	0.0136	0.275	0.0276
0.0127758	0.441474	0.0113562	0.00269711	0.176022	0.00766546
0	0.448571	0.0326492	0.0102206	0.4216	0.00227125
0.00794937	0.201573	0.00752351	0.00536582	0.267155	0.00496835
0.0174602	0.440054	0.00567812	0.0130597	0.278228	0.00610398

## Sheet: Figure 5D  Creatine
slc6a8+/Y Control	slc6a8+/Y 70 mM K+	slc6a8+/Y wash	slc6a8-/Y Control	slc6a8-/Y 70 mM K+	slc6a8-/Y wash
0.16	0.26	0.060006	0.01	0.05	0.08
0.025	0.111	0.09	0.02	0.03	0.02
0.053	0.102	0.051	0.01	0.03	0.02
0.021	0.107	0.033	0.01	0.0132	0.0379
0.0299	0.137	0.0299	0.0097	0.0343	0.02
0.02	0.068	0.0388	0.0094	0.0259	0.017
0.035	0.1589	0.104	0.021	0.034	0.0259

## Sheet: Figre 5E Glutamate
Slc6a8+/Y 0 Ca ACSF	Slc6a8+/Y 0 Ca 70 mM K	Slc6a8+/Y 2.5 mM Ca 70 mM K+	Slc6a8-/Y 0 Ca ACSF	Slc6a8-/Y 0 Ca 70 mM K	Slc6a8-/Y 2.5 mM Ca 70 mM K+
0.033	0.059	0.286	0.0112	0.076	0.343
0.0084	0.068	0.3779	0.021	0.052	0.158
0.0148	0.082	0.23	0.0198	0.0946	0.45
0.0165	0.1036	0.277	0.016	0.153	0.534
0.019	0.061	0.352	0.0067	0.0839	0.287

## Sheet: Figure 5F GABA
Slc6a8+/Y 0 Ca ACSF	Slc6a8+/Y 0 Ca 70 mM K	Slc6a8+/Y 2.5 mM Ca 70 mM K+	Slc6a8-/Y 0 Ca ACSF	Slc6a8-/Y 0 Ca 70 mM K	Slc6a8-/Y 2.5 mM Ca 70 mM K+
0.01	0.06	0.55	0	0.13	0.41
0.01	0.07	0.23	0	0.04	0.19
0	0.08	0.38	0	0.08	0.6
0.0073	0.0569	0.184	0.01	0.15	0.61
0	0.09	0.55	0	0.17	0.67

## Sheet: Figure 5G Creatine
Slc6a8+/Y 0 Ca ACSF	Slc6a8+/Y 0 Ca 70 mM K	Slc6a8+/Y 2.5 mM Ca 70 mM K+	Slc6a8-/Y 0 Ca ACSF	Slc6a8-/Y 0 Ca 70 mM K	Slc6a8-/Y 2.5 mM Ca 70 mM K+
0.053	0.132	0.226	0.0468	0.0873	0.05062
0.0595	0.108	0.1767	0.0617	0.1034	0.0443
0.0569	0.159	0.2124	0.0681275	0.0767634	0.0786825
0.108	0.213	0.233	0.0498962	0.124741	0.0807935
0.0578	0.164	0.26	0.0359828	0.0717738	0.054502
