# Supplementary material for: Suggestion of creatine as a new neurotransmitter by approaches ranging from chemical analysis and biochemistry to electrophysiology
Source: eLife. 2023 Dec 21;12:RP89317. doi: 10.7554/eLife.89317 (PMC10735228; doi:10.7554/eLife.89317)
Supplement: Figure 6—source data 1. [file elife-89317-fig6-data1.xlsx]

## Sheet: Sheet1
Creatine
AGAT +/+			AGAT +/-			AGAT -/-
Control	70 mM K	Wash	Control	70 mM K	Wash	Control	70 mM K	AGAT -/-
0.052	0.192	0.1055	0.042	0.114	0.052	0.006	0.023	0.005
0.017	0.124	0.023	0.0144	0.06	0.04	0.005	0.013	0.007
0.019	0.119	0.051	0.0363	0.094	0.049	0.0047	0.022
0.0136	0.17	0.0396	0.046	0.132	0.073	0.0045	0.01642	0.008
0.062	0.214	0.083	0.0296	0.094	0.06	0.014	0.022	0.0053
Glutamate
AGAT +/+			AGAT +/-			AGAT -/-
Control	70 mM K	Wash	Control	70 mM K	Wash	Control	70 mM K	AGAT -/-
0.013	0.257	0.0142	0.011	0.251	0.012	0.0148	0.51	0.012
0.0005	0.346	0.005	0.001	0.198	0.01	0.0156	0.232	0.0085
0.0085	0.345	0.0136	0.0176	0.336	0.015	0.0166	0.545
0.008	0.586	0.014	0.0148	0.367	0.018	0.01	0.267	0.006
0.022	0.439	0.019	0.0262	0.436	0.0165	0.0092	0.274	0.0098
GABA
AGAT +/+			AGAT +/-			AGAT -/-
Control	70 mM K	Wash	Control	70 mM K	Wash	Control	70 mM K	AGAT -/-
0.003	0.343	0.0007	0.003	0.233	0.0024	0.004	0.49	0.004
0.0019	0.416	0.001	0.004	0.222	0.005	0.0046	0.252	0.002
0.0025	0.326	0.002	0.003	0.369	0.005	0.001	0.295
0.003	0.263	0.002	0.003	0.368	0.006	0.0037	0.36	0.0017
0.0016	0.533	0.002	0.0008	0.469	0.004	0.002	1.02	0.0038
