# Supplementary material for: Suggestion of creatine as a new neurotransmitter by approaches ranging from chemical analysis and biochemistry to electrophysiology
Source: eLife. 2023 Dec 21;12:RP89317. doi: 10.7554/eLife.89317 (PMC10735228; doi:10.7554/eLife.89317)
Supplement: Figure 7—source data 1. [file elife-89317-fig7-data1.xlsx]

## Sheet: E
inject current (pA)	cell 05 control	cell 05 Creatine	cell 05 Wash
0	0	0	0
25	0	0	0
50	0	0	0
75	0	0	0
100	0	0	0
125	0	0	0
150	0	0	0
175	1	0	0
200	4	0	1
225	6	0	4
250	8	0	6
275	9	1	8
300	11	3	10
325	12	5	11
350	13	7	13
375	14	8	15
400	15	10	16
425	16	11	17
450	17	12	18
475	18	14	19
500	19	14	20

## Sheet: F
inject current (pA)	Control																	creatine 100 μM																	Wash
	cell 01	cell 02	cell 03	cell 04	cell 05	cell 06	cell 07	cell 08	cell 09	cell 10	cell 11	cell 12	cell 13	cell 14	cell 15	cell 16		cell 01	cell 02	cell 03	cell 04	cell 05	cell 06	cell 07	cell 08	cell 09	cell 10	cell 11	cell 12	cell 13	cell 14	cell 15	cell 16		cell 01	cell 02	cell 03	cell 04	cell 05	cell 06	cell 07	cell 08	cell 09	cell 10	cell 11	cell 12	cell 13	cell 14	cell 15
0	0	0	0	0	0	0	0	0	0	0	0	0	0	0	0	0		0	0	0	0	0	0	0	0	0	0	0	0	0	0	0	0		0	0	0	0	0	0	0	0	0	0	0	0	0	0	0
25	0	0	0	0	0	0	0	0	0	0	0	0	0	0	0	0		0	0	0	0	0	0	0	0	0	0	0	0	0	0	0	0		0	0	0	0	0	0	0	0	0	0	0	0	0	0	0
50	0	0	0	0	0	0	0	0	0	0	0	0	0	0	1	0		0	0	0	0	0	0	0	0	0	0	0	0	0	0	0	0		0	0	0	0	0	0	0	0	0	0	0	0	0	0	2
75	0	0	0	0	0	0	0	3	0	0	0	1	3	0	4	1		0	0	0	0	0	0	0	0	0	0	0	0	0	0	1	0		0	0	0	0	0	0	2	4	0	0	1	1	0	0	4
100	0	0	0	1	0	0	1	5	0	1	0	3	6	0	5	3		0	0	0	0	0	0	0	0	0	0	0	2	0	0	2	0		0	0	0	1	0	0	6	6	0	1	2	3	3	0	4
125	0	0	0	3	0	0	5	6	1	3	0	5	7	1	6	5		0	0	0	2	0	0	0	0	0	0	0	4	0	0	4	2		0	0	0	3	0	0	8	7	2	3	2	5	5	1	6
150	0	3	0	8	0	0	8	7	3	4	1	6	8	3	7	6		0	0	0	5	0	0	3	2	0	2	0	5	0	0	5	4		0	0	0	6	0	0	11	8	4	4	6	5	6	2	6
175	0	6	0	13	1	0	10	8	4	6	1	7	9	4	8	7		0	0	0	9	0	0	6	4	2	4	0	6	0	0	6	5		0	4	0	9	0	0	12	9	5	5	6	7	8	4	7
200	0	8	0	15	4	0	11	9	5	6	2	8	10	5	8	8		0	3	0	12	0	0	8	5	4	4	0	7	0	1	6	7		0	6	0	14	1	0	14	10	5	6	7	8	9	5	8
225	2	10	1	17	6	0	12	9	6	7	1	9	11	6	8	9		0	8	0	13	0	0	10	6	4	6	0	8	2	3	7	8		0	9	2	17	4	0	15	10	6	8	8	9	10	6	9
250	5	12	3	18	8	0	13	10	6	8	5	10	12	7	9	10		0	9	2	17	0	0	11	7	5	6	1	9	2	4	7	8		0	10	3	19	6	0	15	11	6	8	8	9	11	6	9
275	7	13	6	21	9	1	13	10	7	8	4	11	12	7	10	11		0	10	3	18	1	0	12	7	6	7	1	10	5	5	7	9		0	12	6	20	8	1	17	12	7	9	8	10	12	7	10
300	8	14	8	21	11	2	15	11	7	9	6	12	13	8	11	11		0	12	7	19	3	0	14	9	6	8	1	11	5	7	8	10		0	13	8	21	10	1	17	12	8	9	10	10	13	8	11
325	10	15	10	23	12	4	16	12	8	9	6	12	14	9	11	12		0	13	9	18	5	1	15	9	7	9	1	12	6	7	8	10		0	14	11	23	11	3	18	13	8	10	10	11	13	9	11
350	11	16	12	24	13	5	17	12	8	10	6	13	15	9	11	12		0	13	10	21	7	2	16	10	8	9	1	12	9	8	9	11		4	15	12	24	13	5	18	14	8	10	10	12	14	10	11
375	11	16	14	25	14	7	17	12	8	11	7	14	15	10	12	13		0	14	13	21	8	4	16	11	8	10	1	13	11	8	9	12		6	16	14	24	15	7	19	14	9	10	10	12	15	10	12
400	13	16	15	25	15	8	17	14	9	11	9	14	16	11	13	14		0	15	14	24	10	5	17	12	8	10	2	13	11	9	9	12		8	16	16	25	16	8	19	15	9	11	9	12	15	11	12
425	14	15	16	26	16	10	18	16	9	11	8	15	17	11	13	14		0	15	17	22	11	7	17	12	9	11	3	13	12	10	10	13		8	16	17	26	17	10	19	16	9	11	9	13	16	11	12
450	14	15	17	27	17	11	18	15	10	12	8	15	17	12	13	14		3	14	17	24	12	9	17	13	9	12	3	14	13	11	11	13		10	18	18	26	18	12	20	16	10	12	9	13	17	12	13
475	15	16	19	28	18	12	18	16	10	12	8	16	18	12	14	15		3	16	18	25	14	10	18	14	10	12	2	15	14	11	10	14		11	17	19	27	19	14	20	17	10	12	10	14	17	12	13
500	15	17	20	28	19	13	18	17	10	13	8	16	18	12	14	15		4	15	20	26	14	11	18	14	10	13	3	15	15	11	9	14		11	18	20	27	20	16	21	18	10	12	9	14	17	12	14
[truncated: 1 more columns]

## Sheet: G
inject current (pA)	Control																																			Creatine 100 uM
	cell 01	cell 02	cell 03	cell 04	cell 05	cell 06	cell 07	cell 08	cell 09	cell 10	cell 11	cell 12	cell 13	cell 14	cell 15	cell 16	cell 17	cell 18	cell 19	cell 20	cell 21	cell 22	cell 23	cell 24	cell 25	cell 26	cell 27	cell 28	cell 29	cell 30	cell 31	cell 32	cell 33	cell 34	cell 35	cell 01	cell 02	cell 03	cell 04	cell 05	cell 06	cell 07	cell 08	cell 09	cell 10	cell 11	cell 12	cell 13	cell 14
0	0	0	0	0	0	0	0	0	0	0	0	0	0	0	0	0	0	0	0	0	0	0	0	0	0	1	0	0	0	0	0	0	0	0	0	0	0	0	0	0	0	0	0	0	0	0	0	0	0
25	0	0	0	0	0	0	0	0	0	0	0	0	0	0	0	0	0	0	0	0	0	0	0	0	0	5	0	0	0	0	0	0	0	0	0	0	0	0	0	0	0	0	0	0	0	0	0	0	0
50	0	0	0	0	0	0	0	0	0	0	0	0	0	0	0	0	0	0	0	0	0	0	0	0	0	7	1	2	0	0	2	0	0	0	0	0	0	0	0	0	0	0	0	0	0	0	0	0	0
75	0	1	0	0	0	0	0	0	0	0	0	0	0	0	0	0	0	0	0	0	0	0	0	0	0	10	3	4	0	2	3	0	3	0	2	0	1	0	0	0	0	0	0	0	0	0	0	0	0
100	0	4	0	0	0	0	0	0	0	0	0	0	0	0	0	0	0	0	0	0	0	0	0	0	1	12	4	6	4	5	4	1	5	3	4	1	6	0	1	0	0	0	0	0	0	0	0	1	0
125	1	7	0	3	0	0	1	0	1	0	0	1	1	0	0	0	0	0	0	0	1	0	0	0	4	14	5	7	4	6	5	3	6	4	5	4	8	0	4	0	0	1	1	2	0	0	2	3	2
150	4	10	0	6	0	0	4	2	4	1	0	4	3	4	5	0	0	1	0	4	3	0	0	0	5	15	6	8	5	7	6	5	8	5	6	6	10	0	7	0	0	5	5	6	2	0	4	4	5
175	7	12	0	9	1	1	7	7	7	5	0	6	5	7	9	0	1	2	0	6	5	3	0	1	7	17	7	9	7	7	6	6	9	6	7	8	13	0	9	1	1	8	8	8	5	0	6	6	8
200	9	14	1	11	4	2	9	10	9	7	0	8	6	9	12	1	4	4	1	8	6	4	0	3	8	18	7	10	8	8	7	7	10	6	8	10	15	0	12	4	3	10	11	11	7	0	8	7	10
225	11	16	3	13	5	5	11	12	12	9	0	10	7	10	16	1	5	6	3	10	7	6	0	5	9	20	8	11	9	9	7	8	11	7	9	12	16	2	14	4	5	12	13	13	9	0	9	8	11
250	13	17	5	15	7	7	13	14	15	10	0	11	8	11	18	4	6	7	5	10	9	7	1	7	10	20	9	12	9	10	8	9	12	7	9	14	18	5	15	6	6	14	15	15	10	0	11	9	13
275	14	19	6	17	7	8	15	16	17	11	0	13	10	13	20	6	7	8	8	11	9	7	1	8	11	21	9	13	10	10	8	10	13	7	10	16	18	6	17	7	8	15	16	16	11	0	12	11	13
300	16	21	8	18	8	10	17	17	19	12	1	14	11	13	21	8	8	9	10	12	10	8	2	10	11	22	10	14	11	11	9	11	14	8	11	17	21	8	18	8	9	17	17	17	12	1	14	11	14
325	18	22	9	19	9	10	18	18	20	13	2	15	11	14	21	10	9	11	11	12	11	9	3	10	12	23	10	15	12	12	9	11	15	8	12	18	22	9	19	10	11	18	19	18	13	2	15	12	14
350	19	23	11	20	10	11	18	20	21	14	4	16	12	14	23	11	9	12	13	14	11	9	6	11	13	24	11	16	13	13	10	12	16	8	12	19	24	11	20	10	12	18	20	20	14	5	16	12	15
375	21	25	11	21	10	11	19	20	23	14	7	16	12	15	23	12	10	12	14	14	12	10	8	13	13	24	11	17	13	14	10	13	17	9	12	21	25	12	21	11	12	19	21	21	14	6	16	13	16
400	22	25	12	22	11	12	20	21	23	15	8	17	12	16	24	12	10	13	14	14	12	11	10	13	14	25	12	18	14	14	10	13	18	9	13	22	26	13	22	10	12	20	22	22	15	9	17	13	16
425	23	26	13	23	11	12	21	22	24	16	10	17	13	16	26	14	11	14	14	15	12	11	12	14	14	25	12	19	14	15	11	14	19	9	13	23	27	13	23	11	12	21	21	23	16	11	18	14	16
450	24	27	14	23	12	11	22	23	25	16	11	18	14	16	26	14	11	15	15	15	13	12	13	14	14	26	12	19	15	16	11	14	19	10	14	24	27	14	23	11	13	22	22	24	16	11	18	14	16
475	25	28	14	23	12	11	23	24	25	16	13	18	14	17	27	15	12	16	15	15	13	12	14	15	15	26	13	21	15	16	11	15	20	10	14	24	28	15	24	12	12	22	24	25	17	13	18	14	17
500	25	29	15	24	13	12	23	24	26	17	13	19	15	16	28	16	12	16	15	15	14	13	15	15	15	26	13	21	16	16	12	15	20	10	15	25	29	16	24	12	12	23	24	26	17	14	19	14	16
[truncated: 56 more columns]

## Sheet: H-rheobase
Control	Creatine 100 uM	Wash
225	375	350
150	200	175
225	250	225
100	125	100
175	275	200
275	300	275
100	150	75
75	150	75
125	150	125
100	150	100
150	250	75
75	125	75
75	225	100
125	200	125
50	75	50
75	125	100

## Sheet: I-spike number
Control	Creatine 100 uM	Wash
7	0	0
8	3	6
6	3	6
8	5	6
6	0	4
4	1	3
8	3	11
6	0	7
4	2	5
4	2	4
2	0	7
5	3	5
7	0	5
4	0	4
5	2	4
5	2	4

## Sheet: J-input resistance
Control	Creatine 100 uM	Wash
84.2	57.7	59.2
123.6	112.6	126.6
84.5	70.8	82.1
199.3	210.9	198.4
95.2	64.1	81.5
66.5	59.5	57.4
151.7	134	163.9
179.1	152	194.1
113.8	111.7	127.3
127.3	111.1	122.4
95.2	72.6	108.6
155.9	140.4	152
152.3	92.2	131.2
113.2	31.1	73.2
126.3	133.1	131.2
134.9	123	144
