# Supplementary material for: Suggestion of creatine as a new neurotransmitter by approaches ranging from chemical analysis and biochemistry to electrophysiology
Source: eLife. 2023 Dec 21;12:RP89317. doi: 10.7554/eLife.89317 (PMC10735228; doi:10.7554/eLife.89317)
Supplement: Figure 7—figure supplement 2—source data 1. [file elife-89317-fig7-figsupp2-data1.xlsx]

## Sheet: A-Cm (pF)
No response	Inhibition
116	120
111	88
132	116
117	83
74	130
114	154
98	63
74	81
71	155
90	178
124	159
121	127
147	123
95	150
86	115
110	118
94
160
130
61
119
138
126
123
98
90
135
91
158
66
143
120
143
107
121

## Sheet: B-Rm (MΩ)
No response	Inhibition
107	97
112	93
124	101
118	205
108	97
164	113
136	280
252	136
199	106
137	112
109	101
138	106
70	102
124	81.6
158	88
126	108
145
83
112
258
109
135
115
77
118
158
109
224
73
167
106
115
73
139
75

## Sheet: C-RMP (mV)
No response			Inhibition
Control	Creatine	Wash	Control	Creatine 100 uM	Wash
-67.11	-65.73	-67.47	-76.54	-75.35	-76.2
-60.76	-60.42	-60.52	-76.14	-76.9	-77.39
-76.48	-77.24	-78.43	-73.21	-73.46	-73.18
-70.01	-67.78	-65.89	-72.81	-73.03	-73.61
-72.39	-72.54	-76.84	-67.9	-68.27	-64.97
-68.6	-69.12	-68.15	-74.52	-76.11	-75.93
-64.97	-65.7	-65.8	-81.7	-85.05	-83.92
-81.88	-81.42	-81.36	-73.88	-78.58	-71.96
-74.86	-73.03	-73.91	-70.1	-70.77	-66.74
-77.15	-75.68	-76.84	-67.72	-71.2	-67.67
-70.83	-69.64	-68.7	-64.65	-69.85	-58.72
-68.27	-67.02	-66.44	-69.03	-68.57	-64.45
-67.6	-66.16	-63.87	-63.48	-68.85	-65.73
-73.91	-73.43	-74.68	-67.9	-68.7	-64.1
-69.55	-67.08	-68.12	-66.13	-64.7	-67.69
-70.71	-68.51	-66.93	-65.34	-67.44	-65.31
-77	-76.8	-76.85
-66.41	-66.93	-66.1
-70.74	-70.62	-69.03
-86.61	-87.4	-88.17
-72.51	-72.05	-71.08
-69.34	-68.42	-69.34
-68.45	-68.57	-68.36
-68.57	-65.67	-64.94
-69.76	-68.91	-68.85
-59.94	-57.53	-58.41
-64.7	-64.88	-62.68
-71.47	-71.47	-68.85
-64.06	-62.35	-61.04
-65.03	-65.19	-66.86
-65	-67.38	-64.21
-71.32	-70.83	-70.13
-59.72	-61.25	-59.33
-70.53	-72.2	-74.43
-61.19	-60.73	-59.88

## Sheet: D-Threshold (mV)
No response			Inhibition
Control	Creatine	Wash	Control	Creatine	Wash
-39.6	-39.89	-41.81	-35.75	-37.14	-38.82
-43.79	-42.3	-42.08	-44.16	-47.55	-46.62
-34.94	-35.1	-34.27	-46.03	-48.44	-46.42
-41.41	-42.66	-41.75	-41.91	-42.48	-40.59
-38.48	-38.42	-39.89	-42.54	-44.18	-41.78
-36.71	-36.71	-37.92	-48.11	-47.68	-49.07
-45.37	-45.78	-45.54	-54.56	-53.99	-55.05
-45.15	-45.6	-46.98	-45.36	-43.76	-44.53
-42.55	-43.52	-45.11	-36.9	-38.48	-35.73
-38.12	-37.27	-37.6	-38.58	-39.56	-37.5
-37.6	-35.79	-35.97	-41.89	-41.4	-39.43
-37.43	-37.21	-37.96	-38.83	-37.61	-36.01
-44.36	-44.41	-44.28	-40.99	-41.35	-38.68
-32.78	-32.39	-32.58	-38.15	-38.46	-38.39
-41.36	-41.17	-41.1	-45.01	-44.96	-43.94
-38.51	-38.55	-35.6	-35.53	-36.06	-35.79
-37.22	-36.51	-36.1
-46.35	-47.9	-46.83
-39.28	-40.81	-42.02
-49.5	-49.44	-52.45
-32.29	-35.42	-35.03
-33.17	-32.97	-33.45
-43.54	-42.84	-43.47
-36.04	-35.19	-35.51
-37.6	-39.06	-38.3
-48.57	-49.05	-48.81
-38.9	-38.5	-40.01
-44.37	-44.77	-46.66
-37.05	-37.8	-36.95
-33.39	-34.18	-34.02
-42.4	-42.81	-42.95
-38.73	-40.83	-39.47
-40.34	-40.84	-40.7
-38.28	-38.07	-39.76
-34.06	-33.65	-33.06

## Sheet: E-Amplitude (mV)
No response			Inhibition
Control	Creatine	Wash	Control	Creatine 100 uM	Wash
72.48	73.09	76.06	81.8	79.96	81.06
69	66.53	64.73	86.29	87.47	89.1
76.35	75.35	72.75	86.67	86.04	76.24
89.98	91.84	85.99	84.51	85.27	83.83
80.35	78.64	83.28	88.59	94.86	86.24
82.29	82.64	84.3	89.62	87.64	86.35
90.38	90.15	85.2	86.78	82.09	81.31
61.47	60.21	58.97	75.11	70.86	68.12
78.2	77.67	78.2	84.26	84.41	77
82.95	80.95	80.77	86.24	85.18	83.99
90.58	88.98	89.89	74.69	73.66	67.89
81.42	82.5	84.47	87.32	84.98	82.03
86.93	83.57	83.07	77.6	83.16	77.88
73.61	68.77	68.92	82.25	82.98	84.29
81.48	81.06	79.83	81.04	80.29	77.23
82.37	82.73	69.26	83.87	83.6	83.24
87.91	86.89	85.76
91.49	94.18	94.99
92.07	92.81	93.69
89.05	85.78	88.16
79.53	82.48	82.03
78.19	76.7	77.18
89.23	88.09	88.98
82.01	82.63	81.99
81.42	81.99	80.05
89.23	89.21	89.32
85.38	83.79	85.52
68.69	67.6	68.08
73.12	75.95	73.42
65.55	62.04	59.75
91.3	88	89.27
84.97	87.52	87.52
72.49	71.17	81.7
82.58	82.47	83.68
63.36	57.27	55.27

## Sheet: F-Half width (ms)
No response			Inhibition
Control	Creatine	Wash	Control	Creatine 100 uM	Wash
0.8	0.83	0.87	0.98	0.94	0.9
0.85	0.84	0.87	0.95	0.91	0.95
1.13	1.12	1.13	0.92	0.89	1.02
0.97	0.91	0.92	0.73	0.71	0.74
1.05	1.01	1	1.01	0.91	0.99
1.11	1.09	1.05	0.92	0.92	0.91
0.82	0.82	0.85	1.28	1.34	1.32
0.94	0.91	1.01	1.21	1.28	1.31
0.93	0.91	0.91	1.27	1.23	1.3
1.08	1.1	1.13	0.96	0.97	0.98
0.93	0.96	0.92	0.85	0.86	0.95
1.1	1.09	1.09	1.26	1.13	1.16
1.24	1.29	1.27	1.01	1	0.95
1.45	1.54	1.54	1.19	1.17	1.16
0.92	0.95	0.92	0.99	1.02	1
1.09	1.05	1.28	1.04	1.03	1.04
1.12	1.09	1.1
0.89	0.86	0.84
1.32	1.34	1.25
1.26	1.29	1.25
1.47	1.41	1.41
1.57	1.63	1.64
0.96	0.97	0.97
1.3	1.27	1.3
1.55	1.52	1.6
0.88	0.84	0.86
1.02	1.02	1.09
1.49	1.5	1.44
1.5	1.5	1.49
1.33	1.4	1.48
1.37	1.36	1.3
1.2	1.15	1.13
1.17	1.18	0.9
1.14	1.16	1.14
1.43	1.52	1.6

## Sheet: G-AHP (mV)
No response			Inhibition
Control	Creatine	Wash	Control	Creatine 100 uM	Wash
-11.35	-12.66	-10.96	-16.36	-13.06	-11.26
-12.94	-14.43	-13.52	-11.96	-7.08	-9.77
-15.2	-13.03	-11.63	-11.72	-11.35	-12.36
-14.22	-15.66	-13.28	-12.51	-12.45	-13.55
-13.03	-13.06	-12.08	-12.05	-10.68	-9.9
-13.15	-12.7	-11.08	-10.41	-12.6	-12.82
-10.65	-10.59	-9.55	-8.79	-9.64	-10.83
-10.8	-14.04	-10.99	-7.75	-9.03	-6.16
-13.49	-11.2	-7.69	-20.42	-17.18	-17
-17.09	-17.03	-17.46	-16.66	-11.84	-17.43
-12.45	-13.64	-11.6	-16.57	-16.77	-21.55
-13.18	-12.54	-14.13	-18.01	-15.84	-18.86
-12.08	-12.51	-12.66	-17.46	-12.36	-17.67
-10.96	-13.95	-15.47	-18.71	-17.82	-18.1
-7.66	-7.57	-11.93	-16.02	-16.54	-16.42
-11.35	-11.17	-16.39	-20.23	-18.3	-18.9
-14.8	-13.7	-14.62
-12.45	-11.99	-14.19
-13.76	-13.76	-9.6
-10.13	-13.79	-9.74
-21.18	-16.82	-12.8
-15.17	-16.33	-15.14
-11.35	-12.66	-12.21
-14.53	-15.69	-16.24
-15.44	-13.95	-17.12
-15.29	-15.66	-9.58
-19.65	-21.48	-17.52
-13.76	-15.63	-12.45
-19.84	-19.78	-20.57
-10.16	-8.06	-9
-15.32	-18.04	-16.42
-20.29	-17.12	-19.01
-18.25	-18.86	-17.46
-18.52	-19.84	-18.77
-14.43	-14.8	-14.04
