# Supplementary material for: Suggestion of creatine as a new neurotransmitter by approaches ranging from chemical analysis and biochemistry to electrophysiology
Source: eLife. 2023 Dec 21;12:RP89317. doi: 10.7554/eLife.89317 (PMC10735228; doi:10.7554/eLife.89317)
Supplement: Figure 7—figure supplement 3—source data 1. [file elife-89317-fig7-figsupp3-data1.xlsx]

## Sheet: B
inject current (pA)	Control	Creatine 100 uM	Wash
0	0	0	0
25	0	0	0
50	0	0	0
75	1	1	1
100	4	6	5
125	7	8	7
150	10	10	10
175	12	13	12
200	14	15	14
225	16	16	16
250	17	18	17
275	19	18	19
300	21	21	20
325	22	22	22
350	23	24	23
375	25	25	24
400	25	26	25
425	26	27	26
450	27	27	27
475	28	28	28
500	29	29	29

## Sheet: C-Rheobase (pA)
Control	Creatine 100 uM	Wash
125	100	125
75	75	75
200	225	225
125	100	100
175	175	175
175	175	175
125	125	125
150	125	125
125	125	125
150	150	150
300	300	300
125	125	125
125	100	75
150	125	125
150	125	100
200	200	200
175	200	200
150	150	150
200	200	200
150	125	150
125	125	150
175	150	175
250	250	250
175	175	175
100	100	75
0	0	25
50	50	50
50	50	50
100	75	75
75	75	75
50	50	50
100	100	100
75	75	50
100	100	100
75	75	75

## Sheet: D-Spike number
Control	Creatine 100 uM	Wash
4	6	5
7	8	7
5	5	5
9	9	11
5	4	6
5	5	6
7	8	9
10	11	11
7	8	9
7	7	7
4	5	6
6	6	5
5	6	7
9	10	10
12	15	15
4	4	6
5	4	2
4	4	3
5	6	7
8	8	8
5	5	4
6	6	5
2	1	3
5	4	4
5	6	7
7	8	8
4	4	5
6	5	6
5	6	7
6	6	6
4	4	4
5	5	5
8	7	8
5	5	5
5	5	5
