# Supplementary material for: Suggestion of creatine as a new neurotransmitter by approaches ranging from chemical analysis and biochemistry to electrophysiology
Source: eLife. 2023 Dec 21;12:RP89317. doi: 10.7554/eLife.89317 (PMC10735228; doi:10.7554/eLife.89317)
Supplement: Figure 8—source data 1. [file elife-89317-fig8-data1.zip]

Archive with 21 entries (20 files):
- Figure 8-source data 1/
- Figure 8-source data 1/GAPDH left.tif
- Figure 8-source data 1/GAPDH right.tif
- Figure 8-source data 1/GLUN1 left.tif
- Figure 8-source data 1/GluN1 right original.tif
- Figure 8-source data 1/HA left OG.tif
- Figure 8-source data 1/HA right OG.tif
- Figure 8-source data 1/MBP Left.tif
- Figure 8-source data 1/MBP right.tif
- Figure 8-source data 1/NaK ATPase left original.tif
- Figure 8-source data 1/NaK ATPase right original.tif
- Figure 8-source data 1/PSD 95 right original.tif
- Figure 8-source data 1/PSD95 left original.tif
- Figure 8-source data 1/SNAP23 left OG.tif
- Figure 8-source data 1/SNAP23 right OG.tif
- Figure 8-source data 1/SNAP25 left original.tif
- Figure 8-source data 1/SNAP25 right original.tif
- Figure 8-source data 1/syp left original.tif
- Figure 8-source data 1/syp right original.tif
- Figure 8-source data 1/VDAC left.tif
- Figure 8-source data 1/VDAC right.tif
