# Supplementary material for: Suggestion of creatine as a new neurotransmitter by approaches ranging from chemical analysis and biochemistry to electrophysiology
Source: eLife. 2023 Dec 21;12:RP89317. doi: 10.7554/eLife.89317 (PMC10735228; doi:10.7554/eLife.89317)
Supplement: Figure 8—source data 2. [file elife-89317-fig8-data2.zip]

Archive with 21 entries (20 files):
- Figure 8-source data 2/
- Figure 8-source data 2/GAPDH left labelled.tif
- Figure 8-source data 2/GAPDH right labelled.tif
- Figure 8-source data 2/GLUN1 left labelled.tif
- Figure 8-source data 2/GluN1 right labelled.tif
- Figure 8-source data 2/HA left labelled.tif
- Figure 8-source data 2/HA right labelled.tif
- Figure 8-source data 2/MBP Left labelled.tif
- Figure 8-source data 2/MBP right labelled.tif
- Figure 8-source data 2/NaK ATPase left labelled.tif
- Figure 8-source data 2/NaK ATPase right labelled.tif
- Figure 8-source data 2/PSD 95 right labelled.tif
- Figure 8-source data 2/PSD95 left labelled.tif
- Figure 8-source data 2/SNAP23 left labelled.tif
- Figure 8-source data 2/SNAP23 right labelled.tif
- Figure 8-source data 2/SNAP25 left labelled.tif
- Figure 8-source data 2/SNAP25 right labelled.tif
- Figure 8-source data 2/syp left labelled.tif
- Figure 8-source data 2/syp right labelled.tif
- Figure 8-source data 2/VDAC left labelled.tif
- Figure 8-source data 2/VDAC right labelled.tif
