# Supplementary material for: Suggestion of creatine as a new neurotransmitter by approaches ranging from chemical analysis and biochemistry to electrophysiology
Source: eLife. 2023 Dec 21;12:RP89317. doi: 10.7554/eLife.89317 (PMC10735228; doi:10.7554/eLife.89317)
Supplement: Figure 8—source data 3. [file elife-89317-fig8-data3.zip]

Archive with 4 entries (4 files):
- Figure 3-figure supplement 3-source data 2/H-ATPase labelled.tif
- Figure 3-figure supplement 3-source data 2/syp labelled.tif
- Figure 3-figure supplement 3-source data 2/syt labelled.tif
- Figure 8-source data 3.xlsx
