# Supplementary material for: Suggestion of creatine as a new neurotransmitter by approaches ranging from chemical analysis and biochemistry to electrophysiology
Source: eLife. 2023 Dec 21;12:RP89317. doi: 10.7554/eLife.89317 (PMC10735228; doi:10.7554/eLife.89317)
Supplement: Figure 8—source data 3. [file elife-89317-fig8-data3.zip › Figure 8-source data 3.xlsx]

## Sheet: 8B
Figure 8B
Area of WT(μm2)	Area of Slc6a8 KO (μm2)
0.440232	0.115546
0.582255	0.097776
0.599201	0.084565
0.234031	0.07821
0.088203	0.060968
0.091475	0.087803
0.135936	0.198089
0.032345	0.457009
0.1146	0.384786
0.221007	0.398427
0.090506	0.072435
0.356942	0.397452
0.056088	0.20991
0.286879	0.090441
0.237057	0.175055
0.087094	0.080899
0.043377	0.089887
0.288591	0.633426
0.022452	0.073664
0.102455	0.07081
0.461406	0.091993
0.089798	0.319203
0.072567	0.052956
0.058534	0.650689
0.064752	0.433422
0.031717	0.027052
0.401797	0.022869
0.415154	0.031122
0.330332	0.040587
0.282974	0.196545
0.154348	0.456027
0.426839	0.223035
0.099799	0.272349
0.326019	0.175519
0.030575	0.317266
0.083242	0.030266
0.022472	0.039424
0.180372	0.061816
0.06753	0.088552
0.423458	0.123346
0.466375	0.220101
0.124045	0.498748
0.043169	0.024667
0.11428	0.458873
0.049884	0.381785
0.208479	0.390526
0.249168	0.11963
0.295899	0.310949
0.652426	0.031085
0.534509	0.165548
0.258286	0.31654
0.2487	0.038221
0.100177	0.362421
0.312139	0.131838
0.304252	0.583639
0.266548	0.313986
0.284548	0.074006
0.289987	0.093271
0.137763	0.234982
0.416556	0.091121
0.155079	0.358729
0.034919	0.341671
0.275858	0.120916
0.136195	0.290824
0.358581	0.230636
0.115079	0.197596
0.561504	0.05626
0.720097	0.085819
0.03857	0.152975
0.402329	0.327843
0.054497	0.17028
0.019175	0.3425
0.035006	0.381189
0.041304	0.178411
0.737415	0.250584
0.30993	0.283435
0.188612	0.208232
0.988229	0.27247
0.350842	0.313451
0.135173	0.139684
0.126312	0.205136
0.036858	0.147874
0.48026	0.238533
0.190079	0.187345
0.232417	0.246946
0.427009	0.286534
0.219589	0.154505
0.577506	0.085049
0.316924	0.219945
0.104621	0.055854
0.321691	0.094175
0.189904	0.364202
0.179683	0.081269
0.096971	0.446295
0.279016	0.105544
0.484452	0.1623
0.070778	0.204002
0.387037	0.491084
0.201672	0.752799
0.685353	0.271376
0.329548	0.368483
0.328056	0.152448
0.357461	0.028442
0.196466	0.014386
0.276045	0.035846
0.170419	0.137494
0.141555	0.276839
0.248182	0.160782
0.14588	0.339354
0.347587	0.253583
0.153543	0.3811
0.04432	0.055154
0.228508	0.03738
0.374172	0.267352
0.155974	0.272677
0.229037	0.223609
0.066379	0.427239
0.330071	0.733234
0.184514	0.451287
0.414235	0.410826
0.066293	0.182107
0.148786	0.323672
0.347311	0.244179
0.068129	0.160213
0.109833	0.553783
0.665592	0.14587
0.408345	1.0458
0.291751	0.294777
0.036518	0.346977
0.208116	0.525326
0.198611	0.209652
0.641532	0.412524
0.083401	0.228934
0.062235	0.538452
0.408517	0.092319
0.199377	0.533496
0.06474	0.230167
0.099486	0.689943
0.095757	0.043939
0.372017	0.283278
0.134691	0.527802
0.060736	0.535936
0.501437	0.345124
0.125282	0.15235
0.113393	0.090116
0.036618	0.177977
0.122536	0.463244
0.171429	0.850512
0.190288	0.300995
0.376812	0.473278
0.091898	0.417865
0.410828	0.522508
0.463186	0.166044
0.048281	0.237124
0.045006	0.072086
0.060823	0.407203
0.421677	0.170385
0.100347	0.144531
0.255121	0.391319
0.372477	0.269074
0.42621	0.031132
0.759836	0.071371
0.344497	0.497626
0.632885	0.065344
0.275759	0.12277
0.072284	0.162231
0.500019	0.340911
0.059465	0.132741
0.394808	0.484971
0.069008	0.145355
0.100108	0.158903
0.204151	0.116703
0.354909	0.191591
0.417168	0.303213
0.858517	0.2022
0.103488	0.184871
0.133112	0.215092
0.114248	0.446721
0.256768	0.561988
0.550563	0.667318
0.687422	0.339497
0.549919	0.185907
0.393134	0.238748
0.417461	0.0316
0.46249	0.24864
0.350654	0.169641
0.033279	0.113217
0.25446	0.249955
0.228029	0.233327
0.293422	0.085914
0.650851	0.514846
0.16015	0.104312
0.475077	0.043455
0.042397	0.02726
0.219816	0.508353
0.161563	0.177048
0.093598	0.542127
0.336025	0.034428
0.161333	0.467835
0.333297	0.297632
0.385481	0.086766
0.121831	0.049182
0.130013	0.300934
0.049844	0.259694
0.185694	0.181451
0.022857	0.292002
0.119135	0.030198
0.0792	0.084194
0.742773	0.268735
0.358798	0.317149
0.348267	0.156877
0.397125	0.041684
0.165264	0.040064
0.058332	0.158291
0.233958	0.227442
0.28451	0.426992
0.0564	0.146535
0.085216	0.430962
0.067175	0.246165
0.037366	0.085087
0.073574	0.075083
0.032931	0.401534
0.335235	0.372326
0.127777	0.403161
0.278825	0.257811
0.16731	0.352565
0.403325	0.502406
0.055465	0.616404
0.058551	0.633112
0.355221	0.18055
0.438751	0.242389
0.067304	0.651823
0.468256	0.062089
0.517258	0.290515
0.115464	0.213281
0.313779	0.04432
0.38215	0.398302
0.204758	0.07541
0.176374	0.44819
0.219455	0.551764
0.514297	0.191924
0.468527	0.103166
0.22441	0.050983
0.122339	0.066969
0.161943	0.339466
0.152397	0.098864
0.480139	0.298746
0.274375	0.268646
0.025145	0.135683
0.081213	0.438108
0.400643	0.320552
0.224461	0.088987
0.150174	0.129014
0.189431	0.079463
0.113882	0.218381
0.186695	0.321637
0.119673	0.04663
0.256319	0.12742
0.028639	0.203232
0.826394	0.076546
0.22695	0.308326
0.056415	0.238645
0.040976	0.230198
0.136785	0.444748
0.492979	0.226442
0.438168	0.181734
0.084495	0.050047
0.127715	0.262862
0.22205	0.344087
0.333301	0.022536
0.083515	0.324729
0.407261	0.028514
0.284577	0.008538
0.1128	0.719333
0.397201	0.23286
0.071105	0.169457
0.352842	0.386188
0.165099	0.696341
0.080152	0.111495
0.140336	0.317976
0.218474	0.245502
0.144507	0.11781
0.201384	0.212454
0.37387	0.050456
0.206902	0.261729
0.285267	0.238603
0.038172	0.237206
0.193542	0.12986
0.091692	0.414865
0.056175	0.33092
0.130342	0.107085
0.249319	0.160758
0.738184	0.438982
0.288825	0.315854
0.095758	0.109055
0.193162	0.262129
0.12992	0.4538
0.338484	0.292435
0.312831	0.180581
0.066369	0.443835
0.57766	0.101678
0.233421	0.073797
	0.201537
	0.090678
	0.201441
	0.310751
	0.305776
	0.193524
	0.071226
	0.189599
	0.102078
	0.049117
	0.051561
	0.09571
	0.149551
	0.55979
	0.735402

## Sheet: 8C
WT Ctrl	WT Uptake	6a8KO Ctrl	6a8KO Uptake
18.36	214.06	18.13	66.66
64.7	213.33	48.75	50.35
8.26	115.08	6.41	41
17.28	166.64	19.79	73.52
8.76	144.9	10.77	60.01

## Sheet: 8D
-ATP	+ATP
1.656	7.308
0.426	1.872
0.24	0.4062
1.944	2.844
0.7968	0.8892
0.588	0.396
0.4632	0.4104
0.3144	0.3348
0.354	0.852
0.267548	1.04316
0.907139	2.99107
